# Supplementary material for: Smoking and Quality of Life - Is there really an association? Evidence from a Nepalese sample
Source: PLoS One. 2019 Sep 6;14(9):e0221799. doi: 10.1371/journal.pone.0221799 (PMC6730920; doi:10.1371/journal.pone.0221799)
Supplement: S1 Raw Dataset — (XLSX) [file pone.0221799.s001.xlsx]

## Sheet: Data
S.No.	Status	Age	Age_cat	sex_cat	Marital_s	Earning	Education	smokeless	Smoking_duration_yrs	smok_freq/day	Alcohol	qol_1	qol_2	qol_3_rev	qol_4_rev	qol_10	qol_15	qol_16	qol_17	qol_18	Dom1_raw	Dom1_trans	qol_5	qol_6	qol_7	qol_11	qol_19	qol_26_rev	Dom2_raw	Dom2_trans	qol_20	qol_21	qol_22	Dom3_raw	Dom3_trans	qol_23	qol_24	qol_25	qol_8	qol_9	qol_12	qol_13	qol_14	Dom4_raw	Dom4_trans
1	1	39	2	2	1	1	2				1	3	3	4	4	3	4	4	3	3	25	63	4	3	4	3	3	4	21	63	3	3	4	10	56	5	3	4	4	3	3	3	3	28	63
2	1	30	2	2	1	1	3				1	3	4	5	3	3	2	4	4	4	25	63	3	3	3	3	4	5	21	63	4	4	4	12	75	4	4	4	3	3	3	3	3	27	63
3	1	36	2	2	1	2	1				1	4	4	4	3	1	4	4	2	2	20	44	3	3	2	2	2	4	16	44	4	4	4	12	75	2	4	2	2	1	3	1	2	17	31
4	1	59	3	2	1	2	3				1	5	3	3	5	4	5	5	3	5	30	81	4	3	3	3	4	4	21	63	4	3	5	12	75	2	3	5	3	1	3	3	3	23	50
5	1	37	2	2	1	1	3				1	3	3	4	1	4	5	4	4	4	26	69	3	4	4	3	4	4	22	69	4	4	4	12	75	4	4	4	3	4	4	4	4	31	75
6	1	65	4	2	1	2	1				1	3	4	4	2	2	4	2	3	3	20	44	3	3	3	1	3	2	15	38	3	3	2	8	44	3	3	4	3	2	4	3	4	26	56
7	1	44	2	2	1	2	1				1	3	3	5	3	3	4	5	3	3	26	69	3	3	3	3	3	4	19	56	3	3	2	8	44	4	3	5	3	3	4	4	3	29	69
8	1	35	2	2	1	2	1				1	3	2	3	2	3	2	3	3	3	19	44	3	3	3	2	3	4	18	50	3	3	3	9	50	3	3	3	4	3	3	3	3	25	56
9	1	36	2	2	1	1	1				1	3	3	4	4	3	4	4	4	4	27	69	3	2	3	3	4	4	19	56	4	4	3	11	69	3	3	3	3	3	2	2	2	21	44
10	1	16	1	2	2	2	2				1	4	4	3	3	4	4	4	4	4	26	69	3	3	3	3	4	4	20	56	4	4	4	12	75	4	4	4	3	3	3	3	3	27	63
11	1	24	1	2	1	2	2				1	3	3	3	4	3	4	5	4	4	27	69	3	3	3	3	4	4	20	56	4	3	4	11	69	3	3	4	3	3	2	3	3	24	50
12	1	40	2	2	1	1	1				0	3	3	3	4	3	4	5	3	4	26	69	3	3	3	3	5	4	21	63	4	4	4	12	75	4	3	4	3	3	2	3	3	25	56
13	1	27	1	2	1	1	1				0	3	2	5	5	1	4	5	4	4	28	75	3	4	2	4	4	5	22	69	5	4	4	13	81	4	4	4	2	3	1	1	1	20	38
14	1	45	3	2	1	2	1				0	3	4	4	3	4	4	5	5	4	29	81	3	3	3	3	4	5	21	63	3	3	3	9	50	4	4	4	3	3	4	4	4	30	69
15	1	24	1	2	1	2	3				0	4	3	5	3	3	4	3	4	4	26	69	4	3	2	3	4	4	20	56	4	4	3	11	69	3	3	4	4	3	4	4	4	29	69
16	1	35	2	2	1	1	3				0	3	3	4	4	3	2	4	4	4	25	63	3	3	3	3	4	4	20	56	3	3	4	10	56	3	3	4	4	3	3	3	3	26	56
17	1	32	2	1	1	1	3				0	4	5	5	4	4	5	5	5	5	33	94	4	4	3	5	5	5	26	81	5	5	4	14	94	5	5	5	4	5	4	5	4	37	94
18	1	24	1	2	1	1	3				0	4	3	4	3	3	4	4	4	3	25	63	4	4	4	4	4	4	24	75	4	4	4	12	75	5	4	4	3	4	3	5	2	30	69
19	1	28	1	1	2	1	2				0	4	4	4	2	5	3	5	5	5	29	81	3	2	3	4	5	4	21	63	4	4	4	12	75	4	4	4	3	3	3	3	3	27	63
20	1	50	3	2	1	1	1				0	3	3	3	3	3	3	3	2	5	22	56	3	3	3	4	5	5	23	69	3	3	3	9	50	3	5	5	3	3	3	3	3	28	63
21	1	60	4	2	1	2	1				0	3	3	3	2	3	4	3	3	3	21	50	4	4	1	4	3	4	20	56	3	3	3	9	50	5	3	3	4	3	4	4	4	30	69
22	1	39	2	2	1	2	1				0	3	3	4	4	3	4	4	4	3	26	69	2	3	3	3	4	4	19	56	3	3	3	9	50	3	4	3	3	3	3	3	2	24	50
23	1	45	3	2	1	2	1				0	3	3	4	2	3	4	4	3	3	23	56	3	3	3	3	3	4	19	56	3	3	3	9	50	4	4	4	3	3	3	4	3	28	63
24	1	17	1	2	2	2	3				0	3	4	3	4	3	4	4	3	3	24	63	3	3	3	3	4	3	19	56	4	1	5	10	56	3	5	3	3	3	2	3	3	25	56
25	1	65	4	2	1	1	2				0	3	3	3	2	3	4	3	3	4	22	56	3	4	3	2	4	4	20	56	2	3	1	6	25	3	3	3	3	4	3	4	3	26	56
26	1	70	4	1	1	1	3				0	3	4	5	4	5	4	3	3	5	29	81	4	4	4	5	5	5	27	88	5	5	3	13	81	4	3	5	4	3	5	4	4	32	75
27	1	55	3	1	1	1	3				0	3	4	5	2	4	4	4	4	4	27	69	4	4	4	3	4	5	24	75	3	3	4	10	56	2	4	4	4	3	4	4	4	29	69
28	1	31	2	2	1	2	1				0	5	4	3	2	5	4	4	5	5	28	75	4	3	3	5	3	4	22	69	5	5	5	15	100	3	3	3	4	4	5	3	4	29	69
29	1	55	3	2	1	2	1				0	3	3	5	4	3	4	4	4	4	28	75	3	3	3	3	4	4	20	56	4	4	4	12	75	4	4	3	3	3	4	2	2	25	56
30	1	65	4	1	1	1	1				0	2	3	4	4	3	4	3	5	5	28	75	3	3	3	3	5	4	21	63	3	3	1	7	31	5	3	3	3	3	3	3	3	26	56
31	1	67	4	1	1	2	1				0	2	3	1	3	3	4	4	4	4	23	56	3	3	1	3	4	5	19	56	4	4	4	12	75	4	4	2	3	5	3	2	2	25	56
32	1	50	3	2	1	2	1				0	3	4	2	3	2	5	2	3	4	21	50	4	4	5	5	4	5	27	88	3	3	5	11	69	3	3	5	4	3	5	1	1	25	56
33	1	26	1	2	1	2	3				0	3	3	3	2	3	3	4	4	3	22	56	4	4	3	4	4	4	23	69	3	4	4	11	69	3	3	4	3	3	4	4	3	27	63
34	1	85	4	1	1	2	1				0	3	2	4	4	2	3	2	3	3	21	50	3	2	3	2	3	4	17	44	3	3	3	9	50	2	2	2	2	2	3	2	2	17	31
35	1	76	4	1	1	2	2				0	2	3	4	4	3	4	5	3	3	26	69	3	3	2	3	4	4	19	56	4	3	3	10	56	4	3	4	3	3	4	2	4	27	63
36	1	39	2	2	1	1	1				0	3	2	4	4	2	2	3	3	3	21	50	3	2	2	3	3	4	17	44	3	3	3	9	50	3	3	3	3	3	2	2	2	21	44
37	1	49	3	2	1	2	2				0	3	3	4	4	3	4	2	2	2	21	50	3	2	3	3	2	4	17	44	4	4	4	12	75	4	4	4	3	3	3	2	2	25	56
38	1	15	1	2	2	2	2				0	4	2	5	5	4	4	1	1	1	21	50	4	3	3	4	1	5	20	56	1	1	1	3	25	1	1	1	4	3	3	3	2	18	31
39	1	31	2	2	1	2	2				0	3	4	5	3	4	4	3	3	3	25	63	3	3	3	4	3	4	20	56	4	4	3	11	69	4	4	3	3	3	4	4	4	29	69
40	1	72	4	2	1	2	1				0	3	3	4	4	3	4	2	3	3	23	56	3	3	3	3	3	4	19	56	3	3	3	9	50	3	3	3	4	3	3	3	3	25	56
41	1	38	2	2	1	2	1				0	3	3	3	3	3	3	4	4	4	24	63	3	3	3	3	4	4	20	56	4	4	4	12	75	4	4	4	3	3	3	3	3	27	63
42	1	26	1	2	1	1	2				0	3	3	5	3	3	5	3	3	3	25	63	3	3	3	3	3	4	19	56	3	3	3	9	50	3	3	3	3	3	3	3	3	24	50
43	1	22	1	2	2	2	1				0	3	3	3	3	2	2	3	3	3	19	44	3	3	2	2	2	4	16	44	3	3	2	8	44	2	2	3	1	2	3	2	2	17	31
44	1	67	4	1	1	2	1				0	4	4	4	3	3	4	4	3	3	24	63	3	3	3	3	4	4	20	56	4	4	4	12	75	4	4	3	3	3	3	3	3	26	56
45	1	32	2	2	1	2	3				0	4	4	4	4	3	4	4	4	4	27	69	3	3	3	3	4	4	20	56	4	4	4	12	75	4	4	4	3	3	3	3	4	28	63
46	1	49	3	2	1	2	1				0	3	3	3	3	3	4	3	3	3	22	56	3	3	3	3	3	4	19	56	3	3	3	9	50	3	3	3	3	3	3	3	3	24	50
47	1	20	1	2	2	1	2				0	3	3	3	3	3	4	3	3	3	22	56	3	2	2	3	3	4	17	44	3	3	3	9	50	3	3	3	2	2	2	2	2	19	38
48	1	27	1	2	1	1	2				0	3	3	4	4	3	4	5	4	4	28	75	4	3	3	3	4	4	21	63	4	4	4	12	75	3	4	4	4	3	3	4	2	27	63
49	1	34	2	1	1	1	3				0	3	3	4	4	4	4	4	4	4	28	75	4	4	4	4	4	4	24	75	4	4	4	12	75	4	4	4	4	3	4	4	4	31	75
50	1	33	2	2	2	1	3				0	3	4	3	4	3	4	4	4	4	26	69	3	3	3	3	4	4	20	56	4	4	3	11	69	3	4	3	3	3	3	3	3	25	56
51	1	18	1	2	2	1	3				0	3	4	5	4	3	4	3	3	3	25	63	2	3	3	3	3	4	18	50	3	3	3	9	50	3	3	3	3	3	3	3	3	24	50
52	1	53	3	2	1	2	2				0	4	4	2	2	4	4	4	4	4	24	63	4	4	4	4	4	4	24	75	4	4	4	12	75	4	4	3	4	4	4	4	4	31	75
53	1	49	3	2	1	1	1				0	3	3	3	3	2	2	3	3	3	19	44	3	3	3	3	3	4	19	56	3	3	3	9	50	3	3	3	3	3	3	3	3	24	50
54	1	41	2	2	1	2	1				0	3	3	3	3	3	4	4	4	4	25	63	3	3	3	3	4	4	20	56	4	4	4	12	75	4	4	4	4	3	3	3	3	28	63
55	1	25	1	1	1	1	3				0	3	3	5	2	3	4	3	3	3	23	56	3	3	3	3	3	4	19	56	3	3	3	9	50	3	3	3	3	3	3	3	3	24	50
56	1	28	1	2	1	2	3				0	3	3	5	3	3	4	4	4	4	27	69	3	3	3	3	4	4	20	56	4	4	4	12	75	4	4	4	3	3	3	3	3	27	63
57	1	35	2	2	1	2	1				0	3	3	3	3	3	4	3	3	3	22	56	3	3	3	3	3	4	19	56	3	3	3	9	50	3	3	3	3	3	3	3	3	24	50
58	1	50	3	2	1	2	1				0	3	3	3	3	3	2	3	3	3	20	44	3	3	3	3	3	4	19	56	3	3	3	9	50	3	3	3	3	3	3	3	3	24	50
59	1	36	2	1	1	2	2				0	3	3	4	3	3	2	3	3	3	21	50	3	3	3	3	3	4	19	56	3	3	3	9	50	3	3	3	3	3	3	3	3	24	50
60	1	40	2	2	1	2	1				0	3	4	3	3	3	4	4	4	3	24	63	3	3	3	3	4	4	20	56	4	4	4	12	75	4	4	4	4	3	2	3	2	26	56
61	1	43	2	2	1	2	1				0	3	3	3	3	3	4	3	4	4	24	63	3	3	3	3	4	4	20	56	4	4	4	12	75	4	4	4	3	3	3	3	3	27	63
62	1	53	3	2	1	2	1				0	3	3	3	3	3	2	3	3	3	20	44	3	3	3	3	3	4	19	56	3	3	3	9	50	3	3	3	3	3	3	3	3	24	50
63	1	80	4	2	1	2	1				0	3	3	3	3	3	2	4	4	4	23	56	3	3	3	3	4	4	20	56	4	4	4	12	75	4	4	4	3	3	3	3	3	27	63
64	1	39	2	1	2	2	2				0	3	3	3	3	3	3	2	2	2	18	38	3	3	3	3	2	4	18	50	2	3	3	8	44	3	3	3	2	2	3	3	2	21	44
65	1	45	3	2	1	2	1				0	3	3	3	3	2	4	2	4	4	22	56	3	2	2	3	4	3	17	44	4	4	4	12	75	4	4	4	2	3	3	2	2	24	50
66	1	19	1	1	2	2	3				0	3	3	5	4	4	4	3	3	3	26	69	3	3	3	4	3	4	20	56	3	3	3	9	50	3	3	3	3	3	3	3	3	24	50
67	1	75	4	1	1	2	1				0	1	1	3	3	3	2	3	3	4	21	50	3	3	3	3	4	2	18	50	5	5	4	14	94	3	1	2	3	3	3	2	2	19	38
68	1	80	4	2	1	2	1				0	3	3	3	4	4	2	3	3	4	23	56	3	3	2	2	3	4	17	44	3	3	3	9	50	3	3	3	4	3	3	2	3	24	50
69	1	16	1	1	2	2	2				0	3	3	3	3	3	4	3	3	3	22	56	3	3	3	3	3	5	20	56	3	3	3	9	50	3	3	3	3	3	3	3	3	24	50
70	1	40	2	2	1	2	1				0	3	3	4	4	3	3	3	3	3	23	56	3	3	2	3	3	2	16	44	3	3	3	9	50	3	3	3	2	2	3	3	3	22	44
71	1	48	3	2	1	2	1				0	3	3	3	3	3	2	4	4	4	23	56	3	2	3	3	4	4	19	56	4	4	4	12	75	4	4	2	3	3	3	3	3	25	56
72	1	54	3	2	1	2	1				0	3	3	4	4	3	4	4	4	4	27	69	2	3	3	3	4	4	19	56	4	3	3	10	56	3	3	3	3	3	3	2	2	22	44
73	1	51	3	2	1	2	1				0	3	3	3	3	3	4	4	4	3	24	63	3	3	3	3	3	4	19	56	3	3	3	9	50	3	3	3	3	3	3	3	3	24	50
74	1	68	4	2	1	2	1				0	3	3	2	4	3	4	3	3	3	22	56	3	3	3	3	3	4	19	56	3	3	3	9	50	3	3	3	3	3	3	3	3	24	50
75	1	35	2	2	1	1	2				0	3	3	4	3	3	4	3	3	3	23	56	3	3	3	3	3	4	19	56	3	3	3	9	50	4	3	3	3	3	3	3	3	25	56
76	1	20	1	2	2	2	3				0	4	4	3	3	4	5	3	4	4	26	69	4	4	3	4	4	4	23	69	5	3	5	13	81	5	4	4	4	4	4	5	4	34	81
77	1	78	4	1	1	2	1				0	3	4	4	3	4	4	4	4	4	27	69	4	4	3	5	4	4	24	75	3	4	3	10	56	4	4	3	4	4	4	3	4	30	69
78	1	61	4	2	1	2	1				0	3	3	2	3	3	2	3	3	3	19	44	2	3	3	3	3	3	17	44	3	3	3	9	50	3	2	2	2	3	2	2	2	18	31
79	1	45	3	1	1	2	1				0	3	3	3	3	3	2	3	3	3	20	44	3	3	3	3	3	3	18	50	3	3	3	9	50	3	3	3	2	2	3	2	2	20	38
80	1	38	2	1	1	2	1				0	3	3	3	3	3	3	3	3	3	21	50	3	2	2	3	3	3	16	44	3	3	3	9	50	3	4	3	2	2	2	2	3	21	44
81	1	54	3	2	1	2	1				0	3	3	4	4	3	4	4	4	4	27	69	3	3	3	3	4	4	20	56	4	4	4	12	75	4	4	4	2	3	3	3	2	25	56
82	1	20	1	2	2	2	3				0	3	2	5	5	4	4	4	4	4	30	81	4	3	3	3	4	4	21	63	4	4	4	12	75	4	4	4	3	4	3	4	3	29	69
83	1	46	3	1	1	1	3				0	2	3	3	3	3	2	4	3	4	22	56	3	2	4	5	5	4	23	69	4	4	2	10	56	3	3	4	3	3	3	3	3	25	56
84	1	30	2	2	1	2	3				0	3	3	3	3	4	3	3	3	3	22	56	3	3	3	4	3	4	20	56	3	3	5	11	69	5	2	3	3	3	2	3	2	23	50
85	1	59	3	2	1	2	1				0	3	3	4	3	3	4	4	4	4	26	69	3	3	3	3	3	4	19	56	4	4	4	12	75	4	4	3	2	2	2	2	2	21	44
86	1	25	1	2	1	1	1				0	3	3	3	3	3	2	4	3	4	22	56	3	3	3	3	3	4	19	56	4	4	4	12	75	4	4	4	3	3	2	2	2	24	50
87	1	38	2	2	1	2	1				0	4	3	3	2	3	4	4	3	3	22	56	3	3	3	3	4	5	21	63	3	4	3	10	56	3	3	3	4	3	3	3	3	25	56
88	1	34	2	2	1	2	3				0	4	4	3	3	3	4	4	2	4	23	56	4	5	2	4	3	5	23	69	4	5	4	13	81	4	4	4	4	4	5	4	2	31	75
89	1	40	2	1	1	1	3				0	3	3	5	3	5	5	3	3	4	28	75	3	3	3	4	4	2	19	56	4	4	4	12	75	4	4	4	3	3	4	3	5	30	69
90	1	22	1	2	2	2	3				0	3	3	4	3	3	4	3	3	3	23	56	3	3	3	3	3	4	19	56	3	3	3	9	50	3	3	3	3	3	3	3	3	24	50
91	1	95	4	2	1	1	1				0	3	3	3	3	3	2	3	3	3	20	44	3	3	3	3	3	4	19	56	3	3	3	9	50	3	3	3	3	3	3	3	3	24	50
92	1	35	2	2	1	2	1				0	3	3	5	4	3	4	4	4	2	26	69	3	3	3	3	4	5	21	63	4	4	4	12	75	4	4	4	3	3	2	1	2	23	50
93	1	60	4	1	1	1	3				0	5	4	4	4	4	5	4	4	4	29	81	4	4	3	4	4	5	24	75	4	4	4	12	75	4	4	4	4	3	4	3	3	29	69
94	1	82	4	1	1	2	1				0	3	3	3	3	3	2	3	3	3	20	44	3	3	3	3	3	4	19	56	3	3	3	9	50	3	3	3	3	3	3	3	3	24	50
95	1	30	2	2	1	2	3				0	3	3	3	3	3	2	4	4	4	23	56	3	3	3	3	4	4	20	56	4	4	4	12	75	4	4	3	3	3	3	3	3	26	56
96	1	47	3	2	1	1	3				0	3	3	3	3	3	4	3	3	3	22	56	3	3	3	3	3	4	19	56	3	3	3	9	50	3	3	3	3	3	3	3	3	24	50
97	1	26	1	2	2	1	3				0	3	2	4	2	3	2	3	3	3	20	44	4	4	3	3	3	3	20	56	3	3	3	9	50	3	3	3	3	3	3	3	3	24	50
98	1	73	4	2	1	2	2				0	2	3	4	3	3	2	4	4	3	23	56	3	3	3	3	4	4	20	56	4	3	4	11	69	4	4	4	3	4	4	3	4	30	69
99	1	52	3	1	1	2	1				0	3	3	3	3	2	2	3	3	3	19	44	3	3	3	2	3	4	18	50	3	3	3	9	50	3	3	3	3	3	2	2	3	22	44
100	1	23	1	1	2	2	3				0	4	4	4	4	4	4	4	4	4	28	75	4	4	3	5	4	4	24	75	3	3	4	10	56	4	4	4	4	4	3	4	3	30	69
101	1	61	4	2	1	2	1				0	4	4	1	1	5	5	3	4	4	23	56	3	5	4	5	4	5	26	81	5	3	5	13	81	4	5	5	5	5	5	3	5	37	94
102	1	56	3	2	1	2	1				0	3	3	4	3	3	2	3	4	4	23	56	3	3	3	3	4	4	20	56	4	4	4	12	75	4	4	4	3	3	3	3	3	27	63
103	1	50	3	1	1	1	3				0	3	3	5	5	3	4	1	3	3	24	63	3	3	3	3	4	5	21	63	4	4	4	12	75	4	4	4	3	3	3	3	3	27	63
104	1	67	4	1	1	2	3				0	3	4	5	3	3	4	3	3	3	24	63	3	4	4	3	4	4	22	69	4	4	4	12	75	4	3	3	4	4	3	3	3	27	63
105	1	40	2	1	1	1	3				0	3	3	5	5	4	4	4	4	4	30	81	4	3	3	3	4	4	21	63	4	4	4	12	75	3	4	4	2	3	4	4	4	28	63
106	1	65	4	2	1	2	1				0	2	2	3	4	3	3	1	2	3	19	44	4	3	3	3	4	4	21	63	4	4	4	12	75	4	4	4	3	3	3	3	3	27	63
107	1	24	1	2	1	1	3				0	3	3	3	3	3	4	1	4	3	21	50	4	2	3	3	1	4	17	44	3	4	4	11	69	5	3	3	3	3	2	3	3	25	56
108	1	35	2	2	1	1	1				0	3	3	3	4	3	4	2	4	4	24	63	3	3	4	3	4	4	21	63	4	4	4	12	75	4	4	4	3	3	4	3	3	28	63
109	1	38	2	2	1	2	2				0	3	4	4	4	3	2	4	3	3	23	56	3	3	3	3	3	4	19	56	3	3	3	9	50	3	4	3	3	3	4	3	3	26	56
110	1	60	4	1	1	1	2				0	3	3	3	3	3	4	2	3	3	21	50	3	3	3	3	3	4	19	56	3	3	3	9	50	3	3	3	3	3	3	3	3	24	50
111	1	38	2	2	1	2	1				0	3	4	3	3	3	4	4	4	4	25	63	3	3	3	3	4	4	20	56	4	4	4	12	75	4	4	3	3	3	3	3	3	26	56
112	1	16	1	2	2	2	3				0	3	3	5	4	2	2	4	3	3	23	56	3	3	3	2	5	4	20	56	3	3	4	10	56	4	3	3	4	3	3	3	2	25	56
113	1	82	4	2	1	2	1				0	4	4	2	4	2	2	4	3	4	21	50	2	2	1	5	3	3	16	44	3	3	4	10	56	3	5	1	2	5	5	2	5	28	63
114	1	82	4	1	1	2	1				0	4	4	3	3	4	4	3	4	3	24	63	3	3	3	3	4	4	20	56	4	3	5	12	75	4	4	4	4	4	4	4	4	32	75
115	1	38	2	1	1	2	1				0	5	5	5	3	4	5	3	4	4	28	75	5	3	3	5	4	5	25	81	3	4	3	10	56	4	3	4	4	5	5	5	5	35	88
116	1	38	2	1	1	1	1				0	3	3	5	4	3	4	3	3	3	25	63	3	2	3	3	3	5	19	56	3	3	3	9	50	3	3	3	3	3	3	3	3	24	50
117	1	66	4	2	1	2	1				0	4	4	5	4	3	4	4	4	4	28	75	4	3	3	3	4	4	21	63	5	4	4	13	81	4	4	3	3	3	4	4	3	28	63
118	1	23	1	2	1	2	3				0	3	3	4	3	3	2	3	3	3	21	50	4	3	3	3	3	4	20	56	3	3	3	9	50	3	3	3	3	3	3	3	2	23	50
119	1	40	2	2	1	2	3				0	4	2	4	4	3	2	2	3	3	21	50	3	3	3	3	3	4	19	56	3	3	3	9	50	3	3	3	3	3	3	3	3	24	50
120	1	32	2	2	1	2	3				0	4	4	5	3	3	4	4	4	4	27	69	3	3	2	3	4	4	19	56	4	4	4	12	75	4	4	4	3	3	3	3	3	27	63
121	1	23	1	2	2	2	3				0	3	3	3	3	3	2	4	4	4	23	56	3	3	3	3	4	4	20	56	4	4	4	12	75	4	4	4	3	3	2	2	2	24	50
122	1	36	2	2	1	1	2				0	3	3	3	3	3	4	3	3	3	22	56	3	3	3	3	3	4	19	56	3	3	3	9	50	3	3	3	3	3	3	3	3	24	50
123	1	24	1	2	1	2	1				0	3	3	3	2	2	4	3	3	3	20	44	3	3	4	4	3	4	21	63	3	3	3	9	50	3	3	3	2	3	4	3	3	24	50
124	1	42	2	1	1	1	3				0	3	3	3	3	3	4	3	3	3	22	56	3	3	3	3	3	4	19	56	3	3	3	9	50	3	3	3	3	3	3	3	3	24	50
125	1	17	1	2	2	2	3		10	20	1	5	4	5	3	4	4	4	3	4	27	69	4	3	4	3	4	4	22	69	5	4	5	14	94	4	5	4	3	4	4	4	4	32	75
126	2	60	4	1	1	1	1	yes	49	5	1	3	4	5	5	3	2	4	4	3	26	69	4	3	3	3	4	4	21	63	4	3	5	12	75	3	3	4	3	3	3	3	2	24	50
127	2	40	2	2	1	1	1	no	15	5	1	3	3	5	5	5	5	5	5	5	35	100	4	3	3	4	4	5	23	69	4	4	4	12	75	5	4	5	4	4	4	4	4	34	81
128	2	65	4	2	1	1	1	no	50	5	1	3	3	4	3	2	2	4	3	3	21	50	4	3	2	2	3	4	18	50	3	3	4	10	56	4	3	3	3	3	2	3	2	23	50
129	2	51	3	1	1	2	2	yes	5	5	1	3	3	4	4	4	5	4	4	4	29	81	1	3	3	3	5	5	20	56	5	4	4	13	81	3	4	4	3	3	4	3	3	27	63
130	2	51	3	1	1	1	3	no	5	3	1	4	5	5	4	3	4	5	5	4	30	81	3	3	5	4	5	3	23	69	4	3	5	12	75	4	5	5	3	4	3	2	3	29	69
131	2	61	4	1	1	2	2	no	15	4	1	2	2	4	4	3	2	4	4	4	25	63	3	1	4	3	4	3	18	50	4	4	4	12	75	4	4	3	4	4	3	3	3	28	63
132	2	45	3	2	1	1	1	no	20	4	1	3	4	5	3	3	4	4	4	4	27	69	3	3	3	3	4	5	21	63	4	4	5	13	81	5	4	4	3	3	3	3	3	28	63
133	2	55	3	1	1	2	3	no	1	2	1	3	3	5	4	3	4	3	3	3	25	63	2	3	3	3	4	4	19	56	4	4	3	11	69	4	4	4	3	3	2	3	2	25	56
134	2	60	4	2	1	2	1	no	30	11	1	3	4	4	4	3	2	3	3	3	22	56	3	3	3	3	3	4	19	56	3	3	3	9	50	3	3	3	3	3	3	3	3	24	50
135	2	45	3	1	1	2	3	no	35	4	1	3	3	1	2	2	2	3	3	3	16	31	5	1	1	3	3	4	17	44	3	3	3	9	50	3	3	3	3	1	5	5	1	24	50
136	2	18	1	1	2	2	3	no	1	4	1	3	3	3	3	4	2	3	4	3	22	56	3	3	4	5	4	4	23	69	4	3	3	10	56	3	3	3	3	3	3	3	4	25	56
137	2	54	3	2	1	2	1	no	46	10	1	3	2	4	2	4	4	3	3	3	23	56	3	3	3	4	3	5	21	63	3	3	3	9	50	3	3	3	1	5	4	4	4	27	63
138	2	58	3	2	1	2	1	no	30	2	1	3	3	4	2	3	2	3	3	4	21	50	3	3	3	2	3	4	18	50	3	3	4	10	56	2	4	2	2	3	3	3	2	21	44
139	2	59	3	1	1	2	3	no	10	3	1	4	4	3	3	3	3	4	4	4	24	63	3	3	3	3	4	4	20	56	4	4	4	12	75	4	4	4	3	3	4	4	3	29	69
140	2	21	1	1	2	2	3	no	10	1	1	3	3	3	3	3	2	3	3	3	20	44	3	3	2	3	3	4	18	50	3	3	3	9	50	3	3	3	2	2	3	3	2	21	44
141	2	34	2	1	1	1	2	no	2	2	1	3	3	4	3	3	4	2	3	3	22	56	3	3	2	3	3	4	18	50	3	3	3	9	50	3	3	3	3	3	3	3	3	24	50
142	2	52	3	2	1	2	2	no	40	6	1	3	3	4	3	3	4	4	4	3	25	63	4	4	4	3	3	2	20	56	3	3	4	10	56	3	3	3	3	3	3	3	3	24	50
143	2	38	2	2	1	2	1	no	15	5	1	2	3	3	3	4	4	3	3	3	23	56	3	3	3	4	3	4	20	56	4	4	4	12	75	4	4	4	3	3	4	4	4	30	69
144	2	57	3	2	1	2	1	no	15	10	1	3	3	4	3	3	2	3	3	3	21	50	3	3	3	3	3	4	19	56	3	3	3	9	50	3	3	3	3	3	3	2	2	22	44
145	2	54	3	1	1	1	2	no	35	3	1	4	4	4	4	5	4	4	4	4	29	81	3	3	3	3	4	4	20	56	3	4	1	8	44	3	2	5	3	3	4	3	4	27	63
146	2	46	3	2	1	1	1	no	20	3	1	3	4	5	3	3	4	4	4	4	27	69	3	3	3	3	4	4	20	56	4	4	4	12	75	4	4	4	3	3	3	3	3	27	63
147	2	56	3	2	1	2	1	no	50	3	1	2	2	3	3	2	2	2	3	3	18	38	2	3	3	3	2	4	17	44	2	3	2	7	31	2	3	5	3	3	3	3	2	24	50
148	2	31	2	2	1	2	2	no	20	8	1	3	3	4	4	4	4	4	4	4	28	75	3	3	3	3	4	4	20	56	4	4	4	12	75	3	3	4	3	2	3	3	3	24	50
149	2	52	3	1	1	2	1	yes	35	20	1	3	3	3	2	5	4	5	4	4	27	69	3	3	3	5	4	4	22	69	4	3	4	11	69	4	3	4	3	3	3	2	3	25	56
150	2	66	4	1	1	1	1	no	53	2	1	1	3	4	5	2	3	2	3	3	22	56	3	3	3	3	3	4	19	56	4	4	3	11	69	3	2	3	3	2	2	2	3	20	38
151	2	62	4	2	1	2	1	no	30	12	1	3	3	3	3	3	2	2	2	3	18	38	4	3	2	3	3	4	19	56	3	3	2	8	44	2	2	3	2	3	3	2	2	19	38
152	2	36	2	1	1	2	3	no	10	2	1	3	3	5	3	3	2	4	4	4	25	63	3	3	3	3	4	4	20	56	4	4	4	12	75	4	4	4	3	3	3	3	3	27	63
153	2	48	3	1	1	1	3	yes	10	10	1	3	3	3	3	3	4	4	4	4	25	63	3	3	3	3	4	5	21	63	4	4	4	12	75	4	4	4	3	3	3	3	3	27	63
154	2	51	3	2	1	2	1	no	40	7	1	3	3	3	3	3	2	3	3	3	20	44	2	2	2	3	3	4	16	44	3	3	3	9	50	3	3	3	2	2	3	3	3	22	44
155	2	62	4	2	1	2	1	no	10	15	0	3	3	3	3	4	4	2	4	4	24	63	3	3	3	4	4	2	19	56	4	4	4	12	75	4	4	4	3	3	4	4	4	30	69
156	2	40	2	1	1	2	2	yes	23	10	0	3	3	3	3	4	4	4	4	4	26	69	4	4	4	4	4	4	24	75	4	4	4	12	75	4	4	4	4	4	4	4	4	32	75
157	2	40	2	1	1	2	1	no	20	4	0	3	3	3	3	3	4	3	3	3	22	56	3	3	3	3	3	4	19	56	3	3	3	9	50	3	3	3	3	3	3	3	3	24	50
158	2	68	4	1	1	1	3	no	20	4	0	3	4	3	4	4	4	4	4	4	27	69	3	3	3	4	4	4	21	63	4	4	4	12	75	5	4	4	3	4	2	3	3	28	63
159	2	54	3	1	1	1	2	no	20	4	0	3	3	4	3	3	4	3	3	3	23	56	3	3	3	3	3	4	19	56	3	3	3	9	50	3	3	3	3	3	3	3	3	24	50
160	2	40	2	2	1	2	1	no	20	6	0	3	3	3	3	3	4	3	3	3	22	56	3	3	3	3	3	4	19	56	3	3	3	9	50	3	3	3	3	3	3	3	3	24	50
161	2	62	4	1	1	2	1	no	50	2	0	3	3	4	4	2	2	2	2	3	19	44	3	3	3	2	3	4	18	50	3	3	3	9	50	3	3	3	3	2	2	2	2	20	38
162	2	55	3	1	1	1	2	yes	20	5	0	3	3	3	3	3	4	4	4	4	25	63	3	3	3	3	4	4	20	56	4	4	4	12	75	4	4	4	3	3	3	3	3	27	63
163	2	64	4	2	1	1	1	no	50	5	0	3	3	3	3	3	3	3	3	3	21	50	3	3	3	3	3	5	20	56	3	3	3	9	50	3	3	3	3	3	3	3	3	24	50
164	2	40	2	2	1	2	1	no	26	1	0	3	3	3	3	3	4	2	3	3	21	50	3	3	3	3	3	4	19	56	3	3	3	9	50	3	3	3	3	3	3	3	3	24	50
165	2	56	3	2	1	2	1	no	40	3	0	3	3	3	3	3	4	2	3	3	21	50	3	3	3	3	3	4	19	56	3	3	3	9	50	3	3	3	3	3	3	3	3	24	50
166	2	57	3	2	1	2	1	no	25	4	0	3	3	3	3	3	2	3	3	3	20	44	3	3	3	3	3	5	20	56	3	3	3	9	50	3	3	3	3	3	3	3	3	24	50
167	2	25	1	1	2	2	3	no	1	4	0	3	3	3	3	3	2	3	3	3	20	44	3	3	3	3	3	4	19	56	3	3	3	9	50	3	3	3	3	3	3	3	3	24	50
168	2	66	4	2	1	2	1	no	1	1	0	3	2	3	3	2	2	3	3	3	19	44	3	3	3	3	3	4	19	56	3	3	4	10	56	4	2	2	3	3	3	2	2	21	44
169	2	57	3	2	1	1	1	no	50	4	0	3	3	4	3	3	2	2	3	3	20	44	3	3	3	3	3	4	19	56	3	3	3	9	50	3	3	3	3	3	3	3	3	24	50
170	2	19	1	1	2	2	3	no	1	2	0	3	3	4	2	4	2	2	3	3	20	44	3	3	2	5	5	3	21	63	2	4	1	7	31	3	5	3	4	2	3	2	3	25	56
171	2	70	4	1	1	2	1	no	9	2	0	3	3	5	5	3	5	4	4	4	30	81	1	1	1	3	4	4	14	31	4	4	4	12	75	4	4	4	1	1	3	3	3	23	50
172	2	63	4	2	1	2	1	no	50	5	0	2	3	2	3	3	3	2	2	3	18	38	3	3	3	2	2	4	17	44	2	2	3	7	31	2	2	3	3	3	4	3	3	23	50
173	2	40	2	2	1	2	2	no	15	4	0	3	2	4	4	3	2	3	3	3	22	56	3	3	3	3	3	4	19	56	4	4	3	11	69	4	4	3	3	2	3	3	3	25	56
174	2	65	4	1	1	1	1	no	20	2	0	3	3	5	5	4	4	3	3	3	27	69	3	3	4	4	5	4	23	69	5	4	2	11	69	2	5	5	4	1	4	3	4	28	63
175	2	62	4	1	1	2	2	no	20	20	0	4	3	3	3	3	4	3	3	3	22	56	3	4	3	5	3	2	20	56	3	3	3	9	50	3	4	3	3	3	3	3	3	25	56
176	2	44	2	1	1	1	3	no	30	2	0	3	3	2	3	3	4	2	3	3	20	44	4	3	3	3	3	4	20	56	3	3	3	9	50	2	3	3	3	2	2	3	3	21	44
177	2	62	4	1	1	2	2	no	20	5	0	3	2	5	2	2	3	3	3	3	21	50	3	3	3	3	2	2	16	44	3	3	3	9	50	3	2	3	3	3	3	3	3	23	50
178	2	52	3	1	1	1	3	no	15	4	0	4	5	5	3	5	4	3	4	4	28	75	4	4	5	5	4	4	26	81	4	4	4	12	75	4	4	4	4	5	5	4	4	34	81
179	2	55	3	1	1	1	3	no	1	2	0	4	4	1	1	3	5	5	5	5	25	63	3	3	3	3	3	4	19	56	3	3	3	9	50	3	3	3	5	1	4	2	5	26	56
180	2	60	4	1	1	2	3	no	40	4	0	3	4	5	4	3	4	4	4	4	28	75	4	3	3	3	4	4	21	63	4	4	4	12	75	4	4	3	3	3	4	4	3	28	63
181	2	78	4	1	1	2	1	no	1	4	0	3	3	4	4	1	1	3	3	3	19	44	3	2	2	2	4	4	17	44	4	4	3	11	69	3	3	3	3	3	4	3	3	25	56
182	2	30	2	1	1	1	3	no	10	1	0	3	4	3	3	3	3	3	3	3	21	50	3	3	3	3	3	4	19	56	3	3	3	9	50	3	3	3	3	3	2	3	3	23	50
183	2	23	1	2	1	1	3	no	5	4	0	3	4	5	4	3	2	4	4	3	25	63	4	3	3	3	4	4	21	63	4	3	5	12	75	3	3	4	3	3	3	3	2	24	50
184	2	82	4	2	1	2	1	no	1	7	0	3	3	4	3	3	4	3	3	3	23	56	3	3	2	3	3	4	18	50	3	3	3	9	50	3	3	3	3	3	3	3	3	24	50
185	2	59	3	1	1	1	2	no	30	2	0	3	3	5	3	3	2	4	4	4	25	63	3	3	3	3	4	4	20	56	4	4	4	12	75	4	4	4	3	3	3	3	3	27	63
186	2	54	3	1	1	1	3	no	20	4	0	3	3	4	4	3	4	4	4	4	27	69	3	3	3	3	4	4	20	56	4	4	4	12	75	4	4	4	2	3	3	3	2	25	56
187	2	36	2	1	1	2	3	no	20	4	0	3	3	3	3	3	2	3	3	3	20	44	3	3	3	3	3	4	19	56	3	3	3	9	50	3	3	3	3	3	3	3	3	24	50
188	2	45	3	2	1	2	3	no	1	7	0	4	4	5	4	3	4	4	4	4	28	75	4	3	3	3	4	4	21	63	5	4	4	13	81	4	4	3	3	3	4	4	3	28	63
189	2	70	4	2	1	2	2	no	50	4	0	3	3	5	4	2	2	4	3	3	23	56	3	3	3	2	5	4	20	56	3	3	4	10	56	4	3	3	4	3	3	3	2	25	56
190	2	61	4	2	1	2	2	no	15	5	0	3	3	4	4	3	3	3	3	3	23	56	3	3	2	3	3	2	16	44	3	3	3	9	50	3	3	3	2	2	3	3	3	22	44
191	2	63	4	1	1	1	3	no	20	9	0	3	4	3	3	3	4	4	4	4	25	63	3	3	3	3	4	4	20	56	4	4	4	12	75	4	4	3	3	3	3	3	3	26	56
192	2	55	3	2	1	2	1	no	30	4	0	3	3	4	4	3	4	4	3	3	25	63	4	3	4	3	3	4	21	63	3	3	4	10	56	5	3	4	4	3	3	3	3	28	63
193	2	55	3	1	1	1	3	no	1	2	0	3	3	3	3	3	4	3	3	3	22	56	3	3	3	3	3	4	19	56	3	3	3	9	50	3	3	3	3	3	3	3	3	24	50
194	2	34	2	1	1	1	3	no	10	1	0	3	3	3	4	3	4	2	4	4	24	63	3	3	4	3	4	4	21	63	4	4	4	12	75	4	4	4	3	3	4	3	3	28	63
195	2	25	1	1	2	2	3	no	5	4	0	3	3	3	3	3	3	2	2	2	18	38	3	3	3	3	2	4	18	50	2	3	3	8	44	3	3	3	2	2	3	3	2	21	44
196	2	48	3	2	1	2	2	no	20	2	0	3	3	3	3	3	4	2	3	3	21	50	3	3	3	3	3	4	19	56	3	3	3	9	50	3	3	3	3	3	3	3	3	24	50
197	2	55	3	1	1	1	3	no	30	7	0	3	4	5	3	3	2	4	4	4	25	63	3	3	3	3	4	5	21	63	4	4	4	12	75	4	4	4	3	3	3	3	3	27	63
198	2	76	4	1	1	2	2	no	50	1	0	4	4	4	4	3	4	4	4	4	27	69	3	3	3	3	4	4	20	56	4	4	4	12	75	4	4	4	3	3	3	3	4	28	63
199	2	29	1	2	1	2	3	no	5	6	0	3	4	4	4	3	2	4	3	3	23	56	3	3	3	3	3	4	19	56	3	3	3	9	50	3	4	3	3	3	4	3	3	26	56
200	2	82	4	1	1	2	1	no	60	2	0	3	3	3	3	3	4	1	4	3	21	50	4	2	3	3	1	4	17	44	3	4	4	11	69	5	3	3	3	3	2	3	3	25	56
201	2	53	3	1	1	1	3	no	20	3	0	4	4	5	4	3	4	4	4	4	28	75	4	3	3	3	4	5	22	69	5	4	4	13	81	4	4	3	3	3	4	4	3	28	63
202	2	55	3	2	1	2	1	no	20	1	0	5	5	5	3	4	5	3	4	4	28	75	4	3	3	5	4	5	24	75	3	4	3	10	56	4	3	4	4	5	5	5	5	35	88
203	2	23	1	1	2	2	3	no	5	6	0	3	4	4	4	3	2	4	3	3	23	56	3	3	3	3	3	4	19	56	3	3	3	9	50	3	4	3	3	3	4	3	3	26	56
204	2	49	3	1	1	1	3	no	30	2	0	3	3	3	3	3	4	3	3	3	22	56	3	3	3	3	3	5	20	56	3	3	3	9	50	3	3	3	3	3	3	3	3	24	50
205	2	55	3	2	1	2	1	no	17	3	0	3	3	3	3	3	2	3	3	3	20	44	2	2	2	3	3	4	16	44	3	3	3	9	50	3	3	3	2	2	3	3	3	22	44
206	2	50	3	1	1	1	3	no	20	4	0	4	4	4	4	3	4	4	4	4	27	69	3	3	3	3	4	4	20	56	4	4	4	12	75	4	4	4	3	3	3	3	4	28	63
207	2	51	3	1	1	2	2	no	30	1	0	3	3	5	5	3	5	3	3	3	27	69	3	3	3	3	3	4	19	56	3	3	3	9	50	3	3	3	3	3	3	3	3	24	50
208	2	40	2	2	1	2	3	no	12	1	0	3	3	3	2	3	3	4	4	3	22	56	4	4	3	4	4	4	23	69	4	4	3	11	69	3	3	4	3	3	4	4	3	27	63
209	2	48	3	2	1	1	3	no	15	4	0	4	4	4	2	4	3	5	5	5	28	75	3	2	3	4	4	4	20	56	4	4	4	12	75	4	3	3	3	3	3	3	3	25	56
210	2	58	3	1	1	1	3	yes	15	7	0	4	4	4	3	3	4	4	4	3	25	63	3	3	3	4	4	4	21	63	4	4	3	11	69	3	3	3	3	3	3	3	5	26	56
211	2	60	4	1	1	2	3	no	40	1	0	3	3	4	4	3	4	3	3	3	24	63	3	3	3	3	3	4	19	56	3	3	3	9	50	3	3	3	3	3	2	2	2	21	44
212	2	51	3	2	1	2	3	no	20	5	0	3	3	3	3	3	4	3	3	3	22	56	3	3	3	3	4	4	20	56	3	3	3	9	50	5	3	3	3	3	3	3	3	26	56
213	2	62	4	1	1	2	3	no	35	8	0	3	3	3	3	3	4	2	2	3	20	44	4	3	2	3	3	4	19	56	3	3	2	8	44	2	2	3	2	3	3	3	3	21	44
214	2	77	4	1	1	2	2	no	45	4	0	3	3	5	3	3	2	4	4	4	25	63	3	3	3	3	4	4	20	56	4	4	4	12	75	4	4	4	3	3	3	3	3	27	63
215	2	72	4	1	1	2	2	no	1	4	0	3	3	2	3	3	4	2	3	3	20	44	3	3	3	3	3	4	19	56	3	3	3	9	50	3	2	3	3	2	2	3	3	21	44
216	2	42	2	1	1	1	3	no	1	4	0	3	2	5	3	2	3	3	3	3	22	56	3	3	3	3	2	2	16	44	3	3	3	9	50	3	2	3	3	3	3	3	3	23	50
217	2	46	3	2	1	2	3	no	1	4	0	4	5	5	3	5	4	3	4	4	28	75	4	4	5	5	4	4	26	81	4	4	4	12	75	4	4	4	4	5	5	4	4	34	81
218	2	45	3	2	1	2	3	no	1	4	0	3	3	3	3	2	3	4	4	4	23	56	2	3	3	3	3	4	18	50	3	3	3	9	50	3	3	3	3	3	3	3	3	24	50
219	2	40	2	2	1	2	3	no	1	5	0	4	4	3	3	4	3	3	3	3	22	56	3	3	3	4	3	4	20	56	3	3	3	9	50	3	3	3	3	3	3	3	3	24	50
220	2	58	3	1	1	1	3	no	30	8	0	3	3	3	3	3	4	4	4	4	25	63	3	2	3	3	4	4	19	56	4	4	3	11	69	3	3	3	3	3	3	3	3	24	50
221	2	51	3	2	1	2	1	no	36	2	0	4	4	3	3	3	4	2	4	4	23	56	4	4	4	4	5	5	26	81	4	4	4	12	75	3	4	4	4	4	5	3	5	32	75
222	2	46	3	1	1	1	2	no	20	10	0	3	3	3	3	3	4	1	1	4	19	44	3	3	3	3	4	4	20	56	4	3	3	10	56	3	3	3	3	3	3	4	4	26	56
223	2	26	1	1	2	1	3	no	13	4	0	4	4	3	3	3	4	4	4	4	25	63	4	4	3	3	4	4	22	69	4	4	3	11	69	3	4	4	3	3	3	4	3	27	63
224	2	42	2	1	1	2	1	yes	1	4	0	2	3	3	2	4	4	4	3	3	23	56	3	3	3	3	3	4	19	56	3	3	4	10	56	3	2	5	3	2	3	2	3	23	50
225	2	53	3	1	1	1	2	yes	1	4	0	3	3	5	4	3	2	4	4	4	26	69	3	3	3	3	4	4	20	56	4	4	3	11	69	4	4	5	3	3	3	3	3	28	63
226	2	31	2	1	1	1	3	no	1	2	0	5	3	5	4	2	4	5	5	3	28	75	2	4	4	2	2	2	16	44	3	4	1	8	44	1	1	3	3	3	4	2	2	19	38
227	2	58	3	2	1	1	1	no	30	6	0	4	4	3	3	3	4	4	4	4	25	63	3	3	3	3	4	5	21	63	4	4	4	12	75	4	4	4	3	3	3	3	3	27	63
228	2	31	2	2	1	2	1	no	12	3	0	3	3	3	5	2	2	4	4	3	23	56	3	3	2	3	3	4	18	50	4	3	2	9	50	3	4	4	3	3	2	1	1	21	44
229	2	53	3	1	1	1	2	no	1	10	0	4	5	4	5	5	4	5	5	5	33	94	5	5	4	4	5	4	27	88	5	4	4	13	81	4	4	5	4	5	3	4	3	32	75
230	2	37	2	1	1	1	2	no	12	4	0	3	3	5	2	5	4	3	4	4	27	69	3	4	2	5	4	4	22	69	3	4	4	11	69	5	3	5	3	4	3	3	3	29	69
231	2	30	2	1	2	1	1	no	6	4	0	3	4	3	3	4	4	3	4	4	25	63	4	3	3	3	4	5	22	69	4	4	4	12	75	4	4	4	3	3	2	2	3	25	56
232	2	31	2	1	1	1	3	no	10	4	0	3	3	4	4	3	4	4	5	5	29	81	5	3	5	4	4	4	25	81	5	5	4	14	94	4	3	5	2	3	2	4	2	25	56
233	2	50	3	2	1	1	1	yes	1	4	0	3	2	5	5	3	4	3	3	4	27	69	3	3	3	3	3	4	19	56	4	3	4	11	69	3	4	3	3	3	3	3	3	25	56
234	2	52	3	2	1	2	1	yes	1	4	0	3	4	3	3	3	4	3	3	3	22	56	3	3	3	3	3	4	19	56	3	3	3	9	50	3	3	4	3	3	4	3	4	27	63
235	2	45	3	1	1	1	1	no	1	10	0	2	3	3	4	3	3	4	4	4	25	63	3	3	3	2	4	4	19	56	4	4	4	12	75	4	4	4	4	4	3	3	3	29	69
236	2	65	4	1	1	2	1	no	20	4	0	3	4	5	5	4	4	4	3	3	28	75	3	3	3	3	3	4	19	56	3	3	3	9	50	3	3	4	4	4	3	3	4	28	63
237	2	43	2	1	1	1	2	no	1	2	0	3	3	1	3	3	3	4	4	4	22	56	3	5	3	3	4	4	22	69	4	4	4	12	75	4	4	4	5	3	4	3	3	30	69
238	2	33	2	2	1	2	2	no	9	4	0	3	3	4	4	3	2	3	3	3	22	56	3	3	3	3	3	4	19	56	3	3	3	9	50	3	3	3	4	3	3	3	3	25	56
239	2	38	2	1	1	1	3	no	8	2	0	3	4	4	3	3	4	3	3	3	23	56	3	3	3	3	3	5	20	56	3	3	3	9	50	3	3	3	3	3	3	3	3	24	50
240	2	24	1	1	2	1	3	no	5	3	0	5	5	3	4	3	4	3	4	4	25	63	3	4	2	3	4	4	20	56	4	4	4	12	75	5	3	4	4	3	4	3	4	30	69
241	2	54	3	1	1	1	2	no	35	4	0	3	3	3	3	3	4	3	3	4	23	56	3	3	3	3	4	4	20	56	4	4	4	12	75	4	3	3	3	3	3	3	3	25	56
242	2	71	4	1	1	2	1	no	1	4	0	3	3	5	3	3	4	4	4	4	27	69	3	3	3	3	4	5	21	63	4	4	4	12	75	4	4	4	3	3	3	3	3	27	63
243	2	48	3	1	1	1	2	no	1	4	0	3	3	3	3	3	4	3	3	3	22	56	3	3	3	3	3	4	19	56	3	3	3	9	50	3	3	3	3	3	3	3	3	24	50
244	2	46	3	2	1	1	1	no	1	10	0	4	3	4	3	2	4	4	4	4	25	63	3	3	4	4	4	4	22	69	4	4	4	12	75	4	4	4	2	3	3	4	3	27	63
245	2	50	3	1	1	1	1	no	32	3	0	3	4	3	3	3	4	4	4	3	24	63	3	3	3	3	3	5	20	56	3	3	3	9	50	3	3	3	3	3	2	3	3	23	50
246	2	26	1	1	1	1	3	no	2	1	0	3	4	5	3	3	4	4	4	4	27	69	3	3	3	3	4	5	21	63	4	4	4	12	75	4	4	4	3	3	3	3	3	27	63
247	2	54	3	1	1	2	2	no	40	2	0	3	4	4	5	3	4	4	4	4	28	75	3	3	3	3	4	5	21	63	4	4	4	12	75	4	4	4	3	4	4	2	3	28	63
248	2	32	2	1	1	1	3	no	2	5	0	3	4	5	4	3	4	3	3	4	26	69	3	3	3	3	4	5	21	63	4	4	4	12	75	4	4	4	3	3	3	3	3	27	63
249	2	50	3	2	1	1	1	no	45	4	0	3	3	4	4	3	4	4	3	4	26	69	3	3	3	3	4	4	20	56	4	4	4	12	75	4	4	4	3	3	3	3	3	27	63
250	2	40	2	1	1	1	3	no	15	5	0	3	3	4	3	3	3	3	4	4	24	63	4	4	4	3	4	4	23	69	4	4	4	12	75	4	3	3	4	4	3	4	3	28	63

## Sheet: Code
Codes
Sex
Male = 1
Female = 2
Occupation
Currently earning = 1
Currently not earning = 2
Education
Illiterate = 1
Less than high school = 2
10 and > class 10 =3
Age
15 - 30 yrs =1
30 - 45 yrs = 2
45 - 60 yrs =3
> 60 yrs =4
Smoking
1= non smokers
2 = smokers
